# Supplementary material for: Photophysical Properties of 1,3-Diphenylisobenzofuran as a Sensitizer and Its Reaction with O2
Source: Molecules. 2025 Jul 18;30(14):3021. doi: 10.3390/molecules30143021 (PMC12298378; doi:10.3390/molecules30143021)
Supplement: Supplementary file 1 [file molecules-30-03021-s001.zip]

Archive with 1 entries (1 files):
- molecules-3754308-supplementary.pdf
